# Supplementary material for: Curcumin Supplementation (Meriva®) Modulates Inflammation, Lipid Peroxidation and Gut Microbiota Composition in Chronic Kidney Disease
Source: Nutrients. 2022 Jan 5;14(1):231. doi: 10.3390/nu14010231 (PMC8747135; doi:10.3390/nu14010231)
Supplement: Supplementary file 1 [file nutrients-14-00231-s001.zip]

Archive with 1 entries (1 files):
- nutrients-1521804-supplementary-done.pdf
